# Supplementary material for: Carboxymethyl Cellulose Surface Modification Alleviates the Toxicity of Fe-MOFs to Rice and Improves Iron Absorption
Source: Nanomaterials (Basel). 2025 Feb 21;15(5):336. doi: 10.3390/nano15050336 (PMC11901664; doi:10.3390/nano15050336)
Supplement: Supplementary file 1 [file nanomaterials-15-00336-s001.zip]

Archive with 1 entries (1 files):
- nanomaterials-3461022-supplementary.pdf
